# Supplementary material for: Ring-Opening Copolymerization of Cyclohexene Oxide and Cyclic Anhydrides Catalyzed by Bimetallic Scorpionate Zinc Catalysts
Source: Polymers (Basel). 2021 May 19;13(10):1651. doi: 10.3390/polym13101651 (PMC8161297; doi:10.3390/polym13101651)
Supplement: Supplementary file 1 [file polymers-13-01651-s001.zip]

Archive with 1 entries (1 files):
- polymers-1227190-supplementary.pdf
